# Supplementary material for: Comparative proteomics of HepG2 cells reveals NGLY1 as an important regulator of ferroptosis resistance and iron uptake
Source: PLoS One. 2025 Aug 14;20(8):e0328166. doi: 10.1371/journal.pone.0328166 (PMC12352660; doi:10.1371/journal.pone.0328166)
Supplement: S1 Table — (XLSX) [file pone.0328166.s002.xlsx]

## Sheet: Sheet1
	Protein Name	Log (Fold Change)	-Log (False Discovery Rate)
	hCG1990086, partial [Homo sapiens]	-2	15.8651
	eukaryotic translation initiation factor 3 subunit A [Glycine max]	-2	15.8651
	hypothetical protein LOC55610, isoform b, isoform CRA_e [Homo sapiens]	-2	15.8651
	clusterin-associated protein 1 isoform 3 [Homo sapiens]	-2	15.8651
	hPRL-3 [Homo sapiens]	-2	15.8651
	mitochondrial enolase superfamily member 1 isoform 6 [Homo sapiens]	-2	15.8651
	UDP-N-acetylglucosamine transporter isoform 3 [Homo sapiens]	-2	15.8651
	MHC class I antigen, partial [Homo sapiens]	-2	15.8651
	endoplasmic reticulum resident protein 27 isoform 1 precursor [Homo sapiens]	-2	15.8651
	SETD6 protein [Homo sapiens]	-2	15.8651
	DNA dC->dU-editing enzyme APOBEC-3F isoform X1 [Homo sapiens]	-2	15.8651
	unnamed protein product [Homo sapiens]	-2	15.8651
	RXRA protein, partial [Homo sapiens]	-2	15.8651
	transcription factor Sp5 isoform X1 [Homo sapiens]	-2	15.8651
	mesoderm induction early response protein 1 isoform k [Homo sapiens]	-2	15.8651
	glutathione S-transferase A4 [Homo sapiens]	-2	15.8651
	unnamed protein product [Homo sapiens]	-2	15.8651
	kelch-like protein 14 [Homo sapiens]	-2	15.8651
	uncoupling protein [Homo sapiens]	-2	15.8651
	glycosaminoglycan xylosylkinase isoform X1 [Homo sapiens]	-2	15.8651
	mitochondrial calcium uniporter regulator 1 [Homo sapiens]	-2	15.8651
	SUZ domain-containing protein 1 isoform 1 [Homo sapiens]	-2	15.8651
	B-cell CLL/lymphoma 7 protein family member C isoform X1 [Homo sapiens]	-2	15.8651
	CDP-diacylglycerol--glycerol-3-phosphate 3-phosphatidyltransferase, mitochondrial isoform X1 [Homo sapiens]	-2	15.8651
	deoxyguanosine kinase [Homo sapiens]	-2	15.8651
	unnamed protein product [Homo sapiens]	-2	15.8651
	zinc-finger protein [Homo sapiens]	-2	15.8651
	fanconi anemia associated nuclease 1 [Homo sapiens]	-2	15.8651
	GAPDH, partial [Homo sapiens]	-2	15.8651
	ARHGAP39, partial [Homo sapiens]	-2	15.8651
	programmed cell death 2, isoform CRA_b [Homo sapiens]	-2	15.8651
	2OG-Fe(II) oxy DC1 [Homo sapiens]	-2	15.8651
	syntenin-2alpha [Homo sapiens]	-2	15.8651
	unnamed protein product [Homo sapiens]	-2	15.8651
	sin3 histone deacetylase corepressor complex component SDS3 isoform X1 [Homo sapiens]	-2	15.8651
	protein FAM83H [Homo sapiens]	-2	15.8651
	RecName: Full=Transcriptional regulator ATRX; AltName: Full=ATP-dependent helicase ATRX; AltName: Full=X-linked helicase II; AltName: Full=X-linked nuclear protein; Short=XNP; AltName: Full=Znf-HX [Homo sapiens]	-2	15.8651
	BIRC5 [Homo sapiens]	-2	15.8651
	unnamed protein product [Homo sapiens]	-2	15.8651
	DJ726C3.2 [Homo sapiens]	-2	15.8651
	Protocadherin alpha subfamily C, 2 [Homo sapiens]	-2	15.8651
	unnamed protein product [Homo sapiens]	-2	15.8651
	Endonuclease G [Homo sapiens]	-2	15.8651
	pre-rRNA-processing protein TSR2 homolog isoform a [Homo sapiens]	-2	15.8651
	uncharacterized protein C1orf122 isoform 1 [Homo sapiens]	-2	15.8651
	mesothelin isoform 2 preproprotein [Homo sapiens]	-2	15.8651
	ragulator complex protein LAMTOR4 isoform 1 [Homo sapiens]	-2	15.8651
	UTP23, small subunit (SSU) processome component, homolog (yeast) [Homo sapiens]	-2	15.8651
	leucine-rich melanocyte differentiation-associated protein isoform 1 [Homo sapiens]	-2	15.8651
	hCG2040552, partial [Homo sapiens]	-2	15.8651
	sororin isoform X1 [Homo sapiens]	-2	15.8651
	unnamed protein product [Homo sapiens]	-2	15.8651
	Jak2 kinase [Homo sapiens]	-2	15.8651
	MAP7 domain-containing protein 2 isoform X1 [Homo sapiens]	-2	15.8651
	nascent polypeptide-associated complex subunit alpha-2 [Homo sapiens]	-2	15.8651
	Immunoglobulin superfamily, DCC subclass, member 3 [Homo sapiens]	-2	15.8651
	cardiac alpha-myosin heavy chain [Homo sapiens]	-2	15.8651
	Chromosome 8 open reading frame 41 [Homo sapiens]	-2	15.8651
	tetraspan NET-5 variant, partial [Homo sapiens]	-2	15.8651
	protein EFR3 homolog B isoform 1 [Homo sapiens]	-2	15.8651
	Fracture callus 1 homolog (rat) [Homo sapiens]	-2	15.8651
	E3 ubiquitin ligase [Homo sapiens]	-2	15.8651
	multiple myeloma transforming gene 2 [Homo sapiens]	-2	15.8651
	ASNSD1 upstream open reading frame protein isoform 1 [Homo sapiens]	-2	15.8651
	Zinc finger with KRAB and SCAN domains 1 [Homo sapiens]	-2	15.8651
	unnamed protein product [Homo sapiens]	-2	15.8651
	N-alpha acetyl transferase 40 [Homo sapiens]	-2	15.8651
	cell migration-inducing and hyaluronan-binding protein isoform X1 [Homo sapiens]	-2	15.8651
	son of sevenless homolog 1 (Drosophila), isoform CRA_a [Homo sapiens]	-2	15.8651
	gamma-secretase subunit APH-1A isoform X1 [Homo sapiens]	-2	15.8651
	SIN3-HDAC complex-associated factor isoform X1 [Homo sapiens]	-2	15.8651
	protein HEXIM2 isoform X1 [Homo sapiens]	-2	15.8651
	DIPB protein [Homo sapiens]	-2	15.8651
	ubiquitin-conjugating enzyme E2 B [Bos taurus]	-2	15.8651
	unknown [Homo sapiens]	-2	15.8651
	Chromosome 4 open reading frame 27 [Homo sapiens]	-2	15.8651
	nuclear respiratory factor-2 subunit alpha [Homo sapiens]	-2	15.8651
	Chromosome 9 open reading frame 82 [Homo sapiens]	-2	15.8651
	unknown [Homo sapiens]	-2	15.8651
	Tetraspanin 8 [Homo sapiens]	-2	15.8651
	hCG2041529, partial [Homo sapiens]	-2	15.8651
	serine/threonine-protein phosphatase 2A 56 kDa regulatory subunit alpha isoform isoform 1 [Homo sapiens]	-2	15.8651
	RecName: Full=RNA binding protein fox-1 homolog 2; AltName: Full=Fox-1 homolog B; AltName: Full=Hexaribonucleotide-binding protein 2; AltName: Full=RNA-binding motif protein 9; AltName: Full=RNA-binding protein 9; AltName: Full=Repressor of tamoxifen transcr	-2	15.8651
	unnamed protein product [Homo sapiens]	-2	15.8651
	E3 ubiquitin-protein ligase UHRF2 [Homo sapiens]	-2	15.8651
	timeless homolog [Homo sapiens]	-2	15.8651
	ubiquitin thioesterase otulin [Homo sapiens]	-2	15.8651
	ELP4 protein [Homo sapiens]	-2	15.8651
	glutathione hydrolase light chain 1 isoform X1 [Homo sapiens]	-2	15.8651
	zinc finger protein 593 [Homo sapiens]	-2	15.8651
	NUP98/PHF23 fusion 2 protein, partial [Homo sapiens]	-2	15.8651
	nuclear receptor 2C2-associated protein isoform 1 [Homo sapiens]	-2	15.8651
	serine/threonine-protein kinase Nek6 isoform X1 [Homo sapiens]	-2	15.8651
	protein FMC1 homolog [Pan paniscus]	-2	15.8651
	transcription factor SP3 large isoform [Homo sapiens]	-2	15.8651
	SEP15, partial [synthetic construct]	-2	15.8651
	short coiled-coil protein isoform 1 [Homo sapiens]	-2	15.8651
	cell cycle checkpoint control protein RAD9A isoform X1 [Homo sapiens]	-2	15.8651
	hypothetical protein [Homo sapiens]	-2	15.8651
	hCG23632, isoform CRA_c [Homo sapiens]	-2	15.8651
	Lim kinase [Homo sapiens]	-2	15.8651
	DC12 [Homo sapiens]	-2	15.8651
	sodium/potassium-transporting ATPase subunit gamma isoform 1 [Homo sapiens]	-2	15.8651
	allograft inflammatory factor 1-like isoform 1 [Homo sapiens]	-2	15.8651
	peripherin isoform X1 [Homo sapiens]	-2	15.8651
	hCG2029187 [Homo sapiens]	-2	15.8651
	protein NCBP2AS2 [Homo sapiens]	-2	15.8651
	intercellular adhesion molecule 1 (CD54), human rhinovirus receptor, isoform CRA_b [Homo sapiens]	-2	15.8651
	RNA binding protein fox-1 homolog 2 isoform X1 [Homo sapiens]	-2	15.8651
	MRPL43 protein, partial [Homo sapiens]	-2	15.8651
	hCG2041310 [Homo sapiens]	-2	15.8651
	glycine N-methyltransferase, isoform CRA_a [Homo sapiens]	-2	15.8651
	tissue specific transplantation antigen P35B, isoform CRA_d [Homo sapiens]	-2	15.8651
	Nmi [Homo sapiens]	-2	15.8651
	N-alpha-acetyltransferase 16, NatA auxiliary subunit isoform 1 [Homo sapiens]	-2	15.8651
	ragulator complex protein LAMTOR5 [Bos taurus]	-2	15.8651
	UCC1 protein [Homo sapiens]	-2	15.8651
	MHC class I antigen, partial [Homo sapiens]	-2	15.8651
	peroxiredoxin 6, partial [Homo sapiens]	-2	15.8651
	inositol 1,4,5-trisphosphate receptor type 1 isoform X1 [Homo sapiens]	-2	15.8651
	Orosomucoid 1 [Homo sapiens]	-2	15.8651
	MHC class I antigen, partial [Homo sapiens]	-2	15.8651
	pregnancy zone protein isoform X4 [Homo sapiens]	-2	15.8651
	phosphatidylinositol 5-phosphate 4-kinase type-2 beta isoform X1 [Homo sapiens]	-2	15.8651
	hypothetical protein, partial [Homo sapiens]	-2	15.8651
	CaM kinase II isoform [Homo sapiens]	-2	15.8651
	mitochondrial ribosomal protein L46, isoform CRA_b, partial [Homo sapiens]	-2	15.8651
	hypothetical protein, partial [Homo sapiens]	-2	15.8651
	thymidylate kinase [Homo sapiens]	-2	15.8651
	14-3-3 gamma protein [Homo sapiens]	-2	15.8651
	CUGBP Elav-like family member 1 isoform 10 [Homo sapiens]	-2	15.8651
	MYL9 [Homo sapiens]	-2	15.8651
	cellular nucleic acid-binding protein isoform 2 [Homo sapiens]	-2	15.8651
	unnamed protein product [Homo sapiens]	-2	15.8651
	peptidyl-prolyl cis-trans isomerase A isoform 2 [Homo sapiens]	-2	15.8651
	hydroxyacyl-Coenzyme A dehydrogenase, type II, isoform CRA_c [Homo sapiens]	-2	15.8651
	RANBP2-like and GRIP domain-containing protein 2 isoform X1 [Homo sapiens]	-2	15.8651
	KIAA0090, isoform CRA_a [Homo sapiens]	-2	15.8651
	sialic acid synthase isoform X1 [Homo sapiens]	-2	15.8651
	high mobility group protein B2 [Bos taurus]	-2	15.8651
	serine/threonine-protein phosphatase PP1-beta catalytic subunit isoform X2 [Papio anubis]	-2	15.8651
	unnamed protein product [Homo sapiens]	-2	15.8651
	prohibitin [Bos taurus]	-2	15.8651
	RNase L inhibitor [Homo sapiens]	-2	15.8651
	hypothetical protein, partial [Homo sapiens]	-2	15.8651
	unnamed protein product [Homo sapiens]	-2	15.8651
	unnamed protein product [Homo sapiens]	-2	15.8651
	tubulin beta-3 chain isoform 2 [Homo sapiens]	-2	15.8651
	ABP130 [Homo sapiens]	-2	15.8651
	eukaryotic translation initiation factor 3 subunit B isoform 1 [Homo sapiens]	-2	15.8651
	DKFZP586B1621 protein variant, partial [Homo sapiens]	-2	15.8651
	laminin alpha5 chain precursor [Homo sapiens]	-2	15.8651
	pyruvate kinase PKM isoform b [Homo sapiens]	-2	15.8651
	unnamed protein product, partial [Homo sapiens]	-2	15.8651
	hypoxia up-regulated protein 1 isoform X1 [Homo sapiens]	-2	15.8651
	hypothetical protein, partial [Homo sapiens]	-1.58503	15.8651
	glutathione S-transferase A1 isoform 1 [Homo sapiens]	-1.31876	15.8651
	sequestosome-1 isoform 1 [Homo sapiens]	0.904445	15.8651
	protein S100-A6 [Macaca mulatta]	0.940168	15.8651
	AGR2 [Homo sapiens]	1.08743	15.8651
	immunoglobulin heavy chain variable region, partial [Homo sapiens]	1.41744	15.8651
	8D6 antigen variant, partial [Homo sapiens]	1.77095	15.8651
	Transferrin [Homo sapiens]	1.83066	15.8651
	chromosome 6 open reading frame 68 [Homo sapiens]	1.87388	15.8651
	probable E3 ubiquitin-protein ligase HERC1 isoform X1 [Homo sapiens]	2	15.8651
	organic anion transporter 3 [Homo sapiens]	2	15.8651
	hypothetical protein MGC2747, isoform CRA_c [Homo sapiens]	2	15.8651
	large neutral amino acids transporter small subunit 4 isoform 1 [Homo sapiens]	2	15.8651
	neuronal nitric oxide synthase [Homo sapiens]	2	15.8651
	CHST9 [Homo sapiens]	2	15.8651
	protein MENT precursor [Homo sapiens]	2	15.8651
	sex-determining region Y protein [Homo sapiens]	2	15.8651
	spinesin [Homo sapiens]	2	15.8651
	type II hair keratin 2 [Homo sapiens]	2	15.8651
	potassium intermediate/small conductance calcium-activated channel, subfamily N, member 4 [Homo sapiens]	2	15.8651
	trinucleotide repeat-containing gene 6A protein isoform X1 [Homo sapiens]	2	15.8651
	putative [Homo sapiens]	2	15.8651
	immunoglobulin heavy chain, partial [Homo sapiens]	2	15.8651
	proteasome assembly chaperone 4 isoform a [Homo sapiens]	2	15.8651
	tyrosine-protein phosphatase non-receptor type 2 isoform X1 [Homo sapiens]	2	15.8651
	protein kinase [Homo sapiens]	2	15.8651
	Torsin family 3, member A [Homo sapiens]	2	15.8651
	solute carrier family 13 (sodium-dependent citrate transporter), member 5, isoform CRA_b [Homo sapiens]	2	15.8651
	ubiquitously transcribed tetratricopeptide repeat protein Y-linked transcript variant 241 [Homo sapiens]	2	15.8651
	hCG21218, isoform CRA_b [Homo sapiens]	2	15.8651
	apolipoprotein B mRNA editing enzyme, catalytic polypeptide-like 3B, isoform CRA_a [Homo sapiens]	2	15.8651
	sarcoma antigen NY-SAR-91, partial [Homo sapiens]	2	15.8651
	glutaminase [Homo sapiens]	2	15.8651
	chromosome 20 open reading frame 129 [Homo sapiens]	2	15.8651
	WD repeat domain phosphoinositide-interacting protein 4 isoform X2 [Pan troglodytes]	2	15.8651
	ADP-ribosylation factor-like protein 5B [Mus musculus]	2	15.8651
	podocalyxin-like protein [Homo sapiens]	2	15.8651
	cyclin-dependent kinases regulatory subunit 2 [Bos taurus]	2	15.8651
	hCG1992395, isoform CRA_b, partial [Homo sapiens]	2	15.8651
	phosphatase and actin regulator 1 isoform X2 [Homo sapiens]	2	15.8651
	Hypothetical protein KIAA0792 (Novel protein) variant, partial [Homo sapiens]	2	15.8651
	X-ray radiation resistance-associated protein 1 isoform X1 [Homo sapiens]	2	15.8651
	F-actin-uncapping protein LRRC16A isoform X1 [Homo sapiens]	2	15.8651
	E3 ubiquitin-protein ligase RNF25 isoform X1 [Homo sapiens]	2	15.8651
	SFRS8 protein [Homo sapiens]	2	15.8651
	activin A receptor type I isoform 2, partial [Homo sapiens]	2	15.8651
	lens epithelium-derived protein [Homo sapiens]	2	15.8651
	arf-GAP with coiled-coil, ANK repeat and PH domain-containing protein 2 isoform X1 [Homo sapiens]	2	15.8651
	unnamed protein product [Homo sapiens]	2	15.8651
	protein O-linked-mannose beta-1,4-N-acetylglucosaminyltransferase 2 precursor [Homo sapiens]	2	15.8651
	small glutamine-rich tetratricopeptide repeat-containing protein beta [Homo sapiens]	2	15.8651
	leukocyte surface antigen CD47 isoform 1 precursor [Homo sapiens]	2	15.8651
	SEMA4C [Homo sapiens]	2	15.8651
	E3 ubiquitin-protein ligase UBR1 [Homo sapiens]	2	15.8651
	monocarboxylate transporter 10 [Homo sapiens]	2	15.8651
	non-structural maintenance of chromosomes element 3 homolog [Homo sapiens]	2	15.8651
	ARHGEF17, partial [Homo sapiens]	2	15.8651
	integrator complex subunit 12 [Homo sapiens]	2	15.8651
	RecName: Full=Ethanolamine kinase 1; Short=EKI 1 [Homo sapiens]	2	15.8651
	fukutin-related protein [Homo sapiens]	2	15.8651
	galactosidase, alpha variant, partial [Homo sapiens]	2	15.8651
	protein PIGBOS1 precursor [Homo sapiens]	2	15.8651
	transmembrane protein 59-like precursor [Homo sapiens]	2	15.8651
	hCG1995929, partial [Homo sapiens]	2	15.8651
	vezatin isoform a [Homo sapiens]	2	15.8651
	ras-related protein Rab-9B [Homo sapiens]	2	15.8651
	homolog of the Aspergillus nidulans sudD gene product [Homo sapiens]	2	15.8651
	GA-binding protein subunit beta-1 isoform X1 [Homo sapiens]	2	15.8651
	unnamed protein product [Homo sapiens]	2	15.8651
	putative N-acetyltransferase CML1 [Homo sapiens]	2	15.8651
	protein Churchill isoform 1 [Homo sapiens]	2	15.8651
	neurensin-2 isoform 1 [Homo sapiens]	2	15.8651
	DNA-directed RNA polymerase I subunit RPA43 [Homo sapiens]	2	15.8651
	regulator of nonsense transcripts 3B isoform X1 [Homo sapiens]	2	15.8651
	RecName: Full=Rootletin; AltName: Full=Ciliary rootlet coiled-coil protein [Homo sapiens]	2	15.8651
	hypothetical protein [Homo sapiens]	2	15.8651
	RecName: Full=Endonuclease III-like protein 1; Short=hNTH1; AltName: Full=Bifunctional DNA N-glycosylase/DNA-(apurinic or apyrimidinic site) lyase; Short=DNA glycosylase/AP lyase; Flags: Precursor [Homo sapiens]	2	15.8651
	RecName: Full=Succinate--hydroxymethylglutarate CoA-transferase; AltName: Full=Dermal papilla-derived protein 13; AltName: Full=SuccinylCoA:glutarate-CoA transferase; Flags: Precursor [Homo sapiens]	2	15.8651
	unnamed protein product [Homo sapiens]	2	15.8651
	cyclin T1 [Homo sapiens]	2	15.8651
	xenotropic and polytropic murine retrovirus receptor [Homo sapiens]	2	15.8651
	protein mono-ADP-ribosyltransferase PARP12 [Homo sapiens]	2	15.8651
	unnamed protein product [Homo sapiens]	2	15.8651
	transmembrane protein 35B precursor [Homo sapiens]	2	15.8651
	oxidation resistance protein 1 isoform 3 [Homo sapiens]	2	15.8651
	erythroid differentiation-related factor 1 isoform 1 [Homo sapiens]	2	15.8651
	SOSS complex subunit B1 isoform X1 [Pan paniscus]	2	15.8651
	PTK6 protein tyrosine kinase 6, isoform CRA_a [Homo sapiens]	2	15.8651
	hepatocyte nuclear factor 3-beta isoform 1 [Homo sapiens]	2	15.8651
	unnamed protein product [Homo sapiens]	2	15.8651
	unnamed protein product [Homo sapiens]	2	15.8651
	DCC-interacting protein 13-beta isoform 2 [Homo sapiens]	2	15.8651
	BTB/POZ domain-containing protein KCTD5 [Homo sapiens]	2	15.8651
	CDC42 small effector 2, isoform CRA_a [Homo sapiens]	2	15.8651
	RecName: Full=Putative alpha-1-antitrypsin-related protein; AltName: Full=Protease inhibitor 1-like; AltName: Full=Serpin A2; Flags: Precursor [Homo sapiens]	2	15.8651
	TOR2A [Homo sapiens]	2	15.8651
	unnamed protein product [Homo sapiens]	2	15.8651
	unnamed protein product [Homo sapiens]	2	15.8651
	TESBP1B [Homo sapiens]	2	15.8651
	taube nuss homolog (mouse), isoform CRA_a [Homo sapiens]	2	15.8651
	unknown protein [Homo sapiens]	2	15.8651
	rap1 GTPase-activating protein 2 isoform X1 [Homo sapiens]	2	15.8651
	Feline leukemia virus subgroup C cellular receptor 1 [Homo sapiens]	2	15.8651
	beta-transducin repeat containing isoform 3, partial [Homo sapiens]	2	15.8651
	microfibril-associated glycoprotein 3 isoform 1 precursor [Homo sapiens]	2	15.8651
	unc-93 related protein [Homo sapiens]	2	15.8651
	dapper, antagonist of beta-catenin, homolog 2 (Xenopus laevis) [Homo sapiens]	2	15.8651
	guanine nucleotide-binding protein G(I)/G(S)/G(O) subunit gamma-4 precursor [Homo sapiens]	2	15.8651
	protein ENL isoform X1 [Homo sapiens]	2	15.8651
	steerin2 protein [Homo sapiens]	2	15.8651
	hCG2039718, isoform CRA_f [Homo sapiens]	2	15.8651
	unnamed protein product [Homo sapiens]	2	15.8651
	hydroxyacyl-thioester dehydratase type 2, mitochondrial [Homo sapiens]	2	15.8651
	EGF domain-specific O-linked N-acetylglucosamine transferase isoform X1 [Homo sapiens]	2	15.8651
	ras homolog gene family, member U variant, partial [Homo sapiens]	2	15.8651
	thiamine transporter 1 isoform 1 [Homo sapiens]	2	15.8651
	retrotransposon Gag-like protein 8C [Homo sapiens]	2	15.8651
	aspartylglucosaminidase beta 1 subunit {N-terminal} [human, Peptide Partial, 19 aa] [Homo sapiens]	2	15.8651
	methionine synthase reductase [Homo sapiens]	2	15.8651
	tubulin--tyrosine ligase isoform 1 [Homo sapiens]	2	15.8651
	cyclin-dependent kinase inhibitor 1A (p21, Cip1), isoform CRA_b [Homo sapiens]	2	15.8651
	StAR-related lipid transfer (START) domain containing 3 [Homo sapiens]	2	15.8651
	DNA replication complex GINS protein SLD5 [Homo sapiens]	2	15.8651
	MAPK regulated corepressor interacting protein 2 [Pan troglodytes]	2	15.8651
	unnamed protein product [Homo sapiens]	2	15.8651
	Zinc finger protein 281 [Homo sapiens]	2	15.8651
	mediator of RNA polymerase II transcription subunit 9 [Homo sapiens]	2	15.8651
	cytoplasmic polyadenylation element binding protein 4, isoform CRA_b [Homo sapiens]	2	15.8651
	vesicle transport protein SFT2C [Homo sapiens]	2	15.8651
	FAD-dependent oxidoreductase domain containing 2 [Homo sapiens]	2	15.8651
	RecName: Full=Proteinase-activated receptor 2; Short=PAR-2; AltName: Full=Coagulation factor II receptor-like 1; AltName: Full=G-protein coupled receptor 11; AltName: Full=Thrombin receptor-like 1; Contains: RecName: Full=Proteinase-activated receptor 2, alt	2	15.8651
	HSPC210 [Homo sapiens]	2	15.8651
	protein kinase C zeta type isoform X8 [Homo sapiens]	2	15.8651
	hCG1644208, partial [Homo sapiens]	2	15.8651
	EVPL protein [Homo sapiens]	2	15.8651
	glutathione S-transferase Mu 4 isoform X1 [Homo sapiens]	2	15.8651
	lymphoid-specific helicase isoform 2 [Homo sapiens]	2	15.8651
	PPP1R18 [Homo sapiens]	2	15.8651
	WW domain binding protein 2, isoform CRA_b [Homo sapiens]	2	15.8651
	oncostatin-M-specific receptor subunit beta isoform 3 precursor [Homo sapiens]	2	15.8651
	F-box protein 7 [Homo sapiens]	2	15.8651
	hsp90 co-chaperone Cdc37-like 1 [Homo sapiens]	2	15.8651
	unnamed protein product [Homo sapiens]	2	15.8651
	poly(rC)-binding protein 4 isoform X1 [Homo sapiens]	2	15.8651
	cd002 protein [Homo sapiens]	2	15.8651
	endoplasmic reticulum oxidoreductin 1-Lbeta [Homo sapiens]	2	15.8651
	group XIIB secretory phospholipase A2-like protein isoform a precursor [Homo sapiens]	2	15.8651
	mitotic centromere-associated kinesin [Homo sapiens]	2	15.8651
	TRAF family member-associated NF-kappa-B activator isoform X2 [Homo sapiens]	2	15.8651
	LMBR1 domain containing 1 [Homo sapiens]	2	15.8651
	RecName: Full=Extracellular matrix protein FRAS1; Flags: Precursor [Homo sapiens]	2	15.8651
	leptin receptor overlapping transcript-like 1 isoform 2 [Homo sapiens]	2	15.8651
	unnamed protein product [Homo sapiens]	2	15.8651
	Glutathione S-transferase mu 5 [Homo sapiens]	2	15.8651
	unknown function [Homo sapiens]	2	15.8651
	thioredoxin-interacting protein isoform X1 [Homo sapiens]	2	15.8651
	excitatory amino acid transporter 2 isoform X2 [Homo sapiens]	2	15.8651
	DULLARD [Homo sapiens]	2	15.8651
	ARF GTPase-activating protein GIT1 isoform X1 [Homo sapiens]	2	15.8651
	phosphodiesterase I/nucleotide pyrophosphatase beta [Homo sapiens]	2	15.8651
	GINS1 protein [Homo sapiens]	2	15.8651
	alpha-(1,6)-fucosyltransferase isoform c [Homo sapiens]	2	15.8651
	hCG1989166, isoform CRA_a [Homo sapiens]	2	15.8651
	histone H2A.V isoform 4 [Homo sapiens]	2	15.8651
	hCG1811463, isoform CRA_a, partial [Homo sapiens]	2	15.8651
	hCG2040046, isoform CRA_c [Homo sapiens]	2	15.8651
	probable phospholipid-transporting ATPase IIA [Homo sapiens]	2	15.8651
	cytochrome P450, family 4, subfamily F, polypeptide 12, isoform CRA_a [Homo sapiens]	2	15.8651
	intraflagellar transport protein 25 homolog [Homo sapiens]	2	15.8651
	probable 18S rRNA (guanine-N(7))-methyltransferase isoform 1 [Homo sapiens]	2	15.8651
	protein NDRG4 isoform X7 [Homo sapiens]	2	15.8651
	D-aminoacyl-tRNA deacylase 2 [Homo sapiens]	2	15.8651
	CLCP1 [Homo sapiens]	2	15.8651
	nidogen [Homo sapiens]	2	15.8651
	unnamed protein product, partial [Homo sapiens]	2	15.8651
	gamma-glutamyltransferase-like 3, isoform CRA_d [Homo sapiens]	2	15.8651
	HK2, partial [Homo sapiens]	2	15.8651
	BA46 [Homo sapiens]	2	15.8651
	TOM1-like protein [Homo sapiens]	2	15.8651
	catechol-O-methyltransferase, partial [Homo sapiens]	2	15.8651
	nuclear transcription factor, X-box binding-like 1, isoform CRA_d [Homo sapiens]	2	15.8651
	MHC class I antigen, partial [Homo sapiens]	2	15.8651
	HT028 [Homo sapiens]	2	15.8651
	mitogen-activated protein kinase kinase 3, partial [Homo sapiens]	2	15.8651
	signal transducer and activator of transcription 2 isoform X1 [Homo sapiens]	2	15.8651
	COMM domain-containing protein 1 isoform 1 [Homo sapiens]	2	15.8651
	misshapen-like kinase 1 isoform X1 [Homo sapiens]	2	15.8651
	vesicle-associated membrane protein 2 isoform 2 [Homo sapiens]	2	15.8651
	hCG41114, isoform CRA_d, partial [Homo sapiens]	2	15.8651
	MHC class I antigen, partial [Homo sapiens]	2	15.8651
	EEF1A1 protein, partial [Homo sapiens]	2	15.8651
	keratin, type II cytoskeletal 2 oral [Homo sapiens]	2	15.8651
	MHC class I antigen, partial [Homo sapiens]	2	15.8651
	Interferon induced transmembrane protein 2 (1-8D) [Homo sapiens]	2	15.8651
	ERCC2 protein [Homo sapiens]	2	15.8651
	H3 histone, family 3A [Homo sapiens]	2	15.8651
	RecName: Full=Mitochondrial inner membrane protein OXA1L; AltName: Full=Hsa; AltName: Full=OXA1Hs; AltName: Full=Oxidase assembly 1-like protein; Short=OXA1-like protein; Flags: Precursor [Homo sapiens]	2	15.8651
	p21 activated kinase 1B [Homo sapiens]	2	15.8651
	GTP-binding protein [Homo sapiens]	2	15.8651
	unnamed protein product [Homo sapiens]	2	15.8651
	hypothetical protein [Homo sapiens]	2	15.8651
	phosphoglycerate mutase, partial [Homo sapiens]	2	15.8651
	MHC class I antigen, partial [Homo sapiens]	2	15.8651
	ATPase, Ca++ transporting, plasma membrane 2, isoform CRA_c [Homo sapiens]	2	15.8651
	chromodomain-helicase-DNA-binding protein 5 [Homo sapiens]	2	15.8651
	88kDa nuclear pore complex protein [Homo sapiens]	2	15.8651
	RecName: Full=Putative heat shock protein HSP 90-alpha A5; AltName: Full=Heat shock protein 90-alpha E; Short=Heat shock protein 90Ae [Homo sapiens]	2	15.8651
	drebrin-like protein isoform a [Homo sapiens]	2	15.8651
	MHC class I antigen [Homo sapiens]	2	15.8651
	transcriptional coactivator ALY, partial [Homo sapiens]	2	15.8651
	methionine aminopeptidase 2 isoform 4 [Homo sapiens]	2	15.8651
	ectonucleotide pyrophosphatase/phosphodiesterase 1, isoform CRA_b, partial [Homo sapiens]	2	15.8651
	CTAGE-5A protein [Homo sapiens]	2	15.8651
	high mobility group box 1, partial [Homo sapiens]	2	15.8651
	TRIP protein [Homo sapiens]	2	15.8651
	cathepsin B isoform 1 preproprotein [Homo sapiens]	2	15.8651
	Apolipoprotein B variant, partial [Homo sapiens]	2	15.8651
	acetyl-CoA acetyltransferase, mitochondrial isoform X1 [Homo sapiens]	2	15.8651
	unnamed protein product [Homo sapiens]	2	15.8651
	unconventional myosin-Ic isoform c [Homo sapiens]	2	15.8651
	aldo-keto reductase family 1 member C1 isoform X1 [Homo sapiens]	2	15.8651
	hypothetical protein, partial [Homo sapiens]	2	15.8651
	apolipoprotein B-100 precursor [Homo sapiens]	2	15.8651
	KRT8 protein, partial [Homo sapiens]	2	15.8651
	unnamed protein product [Homo sapiens]	2	15.8651
	peptidyl-glycine alpha-amidating monooxygenase isoform p precursor [Homo sapiens]	1.68029	14.5192
	ribosomal protein S27a, isoform CRA_b, partial [Homo sapiens]	0.767007	13.5198
	galectin-1 [Homo sapiens]	0.830075	13.4785
	A-kinase anchor protein 12 isoform 1 [Homo sapiens]	0.80767	13.3441
	unnamed protein product [Homo sapiens]	1.53845	12.5531
	NADH dehydrogenase subunit 5 [Homo sapiens]	-1.31876	12.4111
	tubulin beta-6 chain isoform 1 [Homo sapiens]	0.676053	11.936
	retinol-binding protein 1 isoform d [Homo sapiens]	0.838723	11.5342
	Diff33 [Homo sapiens]	1.19593	11.5083
	Family with sequence similarity 18, member B2 [Homo sapiens]	-1.07572	11.2275
	CD63 antigen isoform A [Homo sapiens]	0.855822	11.1521
	perilipin-2 isoform X1 [Homo sapiens]	0.718003	10.6149
	integrin alpha-2 precursor [Homo sapiens]	0.702775	10.3538
	myelin protein zero-like protein 2 precursor [Homo sapiens]	1.04968	9.95411
	canalicular multispecific organic anion transporter [Homo sapiens]	0.642366	9.84022
	plasminogen activator inhibitor 1, partial [Homo sapiens]	0.774517	9.6911
	transthyretin [Homo sapiens]	1.08493	9.53184
	sorting nexin 17 variant, partial [Homo sapiens]	0.638988	9.50997
	hypothetical protein, partial [Homo sapiens]	0.669967	9.43736
	transcriptional adapter 3 [Bos taurus]	1.56379	9.35602
	heat shock protein beta-1 [Macaca mulatta]	0.755646	8.8731
	CC2D1A protein, partial [Homo sapiens]	-1.13077	8.63378
	receptor accessory protein 4, isoform CRA_e [Homo sapiens]	-1.18046	8.56063
	RecName: Full=4-hydroxyphenylpyruvate dioxygenase; AltName: Full=4-hydroxyphenylpyruvic acid oxidase; Short=4HPPD; Short=HPD; Short=HPPDase [Homo sapiens]	0.569374	8.44563
	Pitrilysin metallopeptidase 1 [Homo sapiens]	0.968483	8.38418
	POTE ankyrin domain family member J isoform X1 [Homo sapiens]	0.966517	8.29342
	metallothionein-1E [Macaca mulatta]	1.50876	8.2185
	coiled-coil domain-containing protein 110 isoform X1 [Homo sapiens]	0.913655	7.98633
	apolipoprotein E isoform a precursor [Homo sapiens]	0.632153	7.89305
	microtubule-associated protein 1 light chain 3 beta, isoform CRA_a [Homo sapiens]	0.613947	7.85196
	RPL14 protein [Homo sapiens]	-0.767004	7.83313
	apolipoprotein D, apoD [human, plasma, Peptide, 246 aa] [Homo sapiens]	0.72746	7.80154
	deleted in leukemia 8 protein [Homo sapiens]	-1.36653	7.76438
	voltage-dependent anion channel [Homo sapiens]	-1.33724	7.72676
	Rhophilin, Rho GTPase binding protein 2 [Homo sapiens]	1.5208	7.52633
	acyl-CoA synthetase short-chain family member 1, isoform CRA_d [Homo sapiens]	-0.657577	7.49681
	unnamed protein product [Homo sapiens]	0.82243	7.038
	MHC class I protein [Homo sapiens]	0.583652	6.94854
	gamma-glutamyl transpeptidase, partial [Homo sapiens]	0.664454	6.94529
	hCG2007338, isoform CRA_b, partial [Homo sapiens]	-1.27572	6.94454
	plasma cell membrane glycoprotein PC-1 [Homo sapiens]	0.699924	6.92145
	MHC class I antigen, partial [Homo sapiens]	0.871748	6.8371
	mutant hemoglobin beta chain, partial [Homo sapiens]	0.583539	6.82553
	AKAP12 variant protein [Homo sapiens]	1.01986	6.76691
	aspartyl/asparaginyl beta-hydroxylase isoform X1 [Homo sapiens]	0.565139	6.71231
	beta-succinyl CoA synthetase [Homo sapiens]	0.936011	6.55166
	Ring finger protein 149 [Homo sapiens]	0.630021	6.54336
	transgelin, isoform CRA_c [Homo sapiens]	-0.571865	6.50329
	human homolog of E. coli mutL gene product, Swiss-Prot Accession Number P23367 [Homo sapiens]	-0.863279	6.38572
	hCG1980844, isoform CRA_i [Homo sapiens]	0.909342	6.34235
	hCG1726843 [Homo sapiens]	0.82866	6.3166
	complement C4B precursor [Homo sapiens]	0.890253	6.17903
	apolipoprotein B-100 precursor [Homo sapiens]	0.557146	6.17749
	metallothionein-2 [Pongo abelii]	0.760799	6.17006
	Low density lipoprotein receptor-related protein 11 [Homo sapiens]	1.29407	6.13024
	hypothetical protein [Homo sapiens]	1.31553	6.11298
	DEAD (Asp-Glu-Ala-Asp) box polypeptide 53 [Homo sapiens]	0.606381	6.057
	nuclear respiratory factor 1 isoform 2 [Homo sapiens]	1.29737	5.97387
	transketolase isoform X2 [Homo sapiens]	-1.24413	5.94147
	G-protein coupled receptor family C group 5 member C isoform X1 [Homo sapiens]	0.604982	5.93903
	unnamed protein product [Homo sapiens]	-1.03152	5.90536
	major vault protein isoform 1 [Homo sapiens]	0.543944	5.88914
	dehydrogenase/reductase SDR family member 2, mitochondrial isoform 2 [Homo sapiens]	0.541953	5.84575
	protein argonaute-1 isoform 1x [Homo sapiens]	-1.19382	5.75631
	zinc finger protein RIZ [Homo sapiens]	-0.701147	5.57838
	unnamed protein product [Homo sapiens]	0.753353	5.57091
	methylsterol monooxygenase 1 [Pongo abelii]	0.89176	5.48664
	gelsolin isoform b [Homo sapiens]	0.46938	5.46528
	C-Myc-binding protein isoform X1 [Pan troglodytes]	-0.730487	5.44986
	fibroblast growth factor receptor 1 isoform X21 [Homo sapiens]	-1.14874	5.44336
	APR--3 [Homo sapiens]	1.09388	5.43804
	carbonyl reductase 3 variant, partial [Homo sapiens]	-1.1549	5.38939
	fibrinogen gamma-prime chain [Homo sapiens]	0.581039	5.38634
	scavenger receptor class B type III [Homo sapiens]	0.502973	5.36781
	aldehyde dehydrogenase 4A1 precursor variant, partial [Homo sapiens]	1.07471	5.3271
	MHC class I antigen [Homo sapiens]	0.585799	5.29836
	unnamed protein product [Homo sapiens]	-1.16115	5.29145
	F17127_1 [Homo sapiens]	0.769599	5.2603
	protein S100-A11 [Homo sapiens]	0.512684	5.23805
	mutant hemoglobin alpha 2 globin chain [Homo sapiens]	0.447933	5.10659
	cleavage and polyadenylation specificity factor subunit 4 isoform X1 [Homo sapiens]	1.3307	5.07841
	RNA-binding protein 4B isoform 1 [Homo sapiens]	-1.19382	5.07754
	procollagen-lysine,2-oxoglutarate 5-dioxygenase 1 isoform 1 precursor [Homo sapiens]	0.558829	5.03035
	fibulin-1D [Homo sapiens]	1.19218	4.99929
	unnamed protein product [Homo sapiens]	1.17751	4.98882
	unnamed protein product [Homo sapiens]	0.451786	4.98281
	leptin receptor gene-related protein isoform 2 [Homo sapiens]	1.23368	4.97594
	solute carrier family 39 member 4 isoform 1, partial [Homo sapiens]	0.633771	4.89538
	nucleotide sugar transporter UGTrel8 [Homo sapiens]	1.34282	4.84265
	dihydroxyacetone kinase 2 homolog (yeast), isoform CRA_b [Homo sapiens]	-0.551294	4.8189
	14-3-3 protein sigma [Homo sapiens]	0.496238	4.78132
	Interferon induced transmembrane protein 3 (1-8U) [Homo sapiens]	0.55206	4.77515
	cyclophilin-33B [Homo sapiens]	-1.09151	4.73461
	hCG2042259, partial [Homo sapiens]	-1.10237	4.73413
	plexin-B1 isoform X1 [Homo sapiens]	1.09569	4.68882
	alpha-fetoprotein isoform 1 precursor [Homo sapiens]	0.547898	4.66893
	protein KHNYN isoform X1 [Homo sapiens]	1.18636	4.66195
	ATP-dependent translocase ABCB1 isoform 1 [Homo sapiens]	0.482588	4.64484
	protocadherin LKC, isoform CRA_d [Homo sapiens]	0.715335	4.62432
	CKLF-like MARVEL transmembrane domain-containing protein 4 isoform 1 [Homo sapiens]	-1.16749	4.60532
	coactosin-like protein [Homo sapiens]	0.542078	4.60156
	CGI-30 protein [Homo sapiens]	-0.995679	4.58703
	mitochondrial proton/calcium exchanger protein isoform X1 [Homo sapiens]	0.425208	4.55318
	beta-centractin [Homo sapiens]	1.05358	4.52091
	lysine-specific demethylase 5D isoform 1 [Homo sapiens]	-1.05552	4.51177
	rab11 family-interacting protein 4 isoform 1 [Homo sapiens]	1.16967	4.4981
	polytrophin [Homo sapiens]	0.432649	4.48232
	WW domain containing adaptor with coiled-coil [Homo sapiens]	0.720986	4.47475
	protein DPCD isoform 1 [Homo sapiens]	-1.21467	4.47363
	UDP-glucuronosyltransferase 2A3 isoform X1 [Homo sapiens]	0.597146	4.42954
	matrix remodeling-associated protein 8 isoform X1 [Homo sapiens]	0.708336	4.38923
	transmembrane 7 superfamily member 3 isoform X1 [Homo sapiens]	0.949488	4.38196
	palmitoyltransferase ZDHHC7 isoform 1 [Homo sapiens]	1.07284	4.35938
	PNPT1 protein, partial [Homo sapiens]	0.699491	4.35708
	Eph-like receptor tyrosine kinase hEphB1c [Homo sapiens]	0.740047	4.29497
	mitochondrial basic amino acids transporter isoform 1 [Homo sapiens]	1.06819	4.19098
	carboxypeptidase D, isoform CRA_b [Homo sapiens]	0.505828	4.15145
	unnamed protein product [Homo sapiens]	0.99025	4.13836
	hCG2030257, partial [Homo sapiens]	0.644734	4.13772
	PREDICTED: rho-related GTP-binding protein RhoB [Bison bison bison]	0.674769	4.11904
	charged multivesicular body protein 7 isoform X1 [Homo sapiens]	-1.02687	4.1047
	spectrin alpha chain, non-erythrocytic 1 isoform 5 [Homo sapiens]	0.63769	4.08063
	solute carrier family 39 member 14 isoform 4 [Homo sapiens]	0.399847	4.07929
	RecName: Full=Beta-galactosidase; AltName: Full=Acid beta-galactosidase; Short=Lactase; AltName: Full=Elastin receptor 1; Flags: Precursor [Homo sapiens]	1.20118	4.07929
	unnamed protein product [Homo sapiens]	0.519566	4.05722
	unnamed protein product [Homo sapiens]	-0.66354	4.04315
	unnamed protein product [Homo sapiens]	0.401573	4.0402
	C4b-binding protein alpha chain precursor [Homo sapiens]	-0.540608	4.03405
	apolipoprotein C-I precursor [Homo sapiens]	0.618884	3.96126
	interferon-gamma receptor [Homo sapiens]	0.631139	3.96069
	FK506 binding protein 10, 65 kDa, isoform CRA_b [Homo sapiens]	0.449015	3.95367
	unnamed protein product [Homo sapiens]	0.64836	3.93349
	glycosyltransferase 25 domain containing 1, isoform CRA_a [Homo sapiens]	0.504471	3.93269
	RecName: Full=Integrin alpha-6; AltName: Full=CD49 antigen-like family member F; AltName: Full=VLA-6; AltName: CD_antigen=CD49f; Contains: RecName: Full=Integrin alpha-6 heavy chain; Contains: RecName: Full=Integrin alpha-6 light chain; Contains: RecName: Fu	0.522835	3.91567
	probable phospholipid-transporting ATPase IIB isoform X5 [Homo sapiens]	1.11564	3.90975
	immunoglobulin alpha heavy chain variable region, partial [Homo sapiens]	-1.18709	3.87005
	TDE2 [Homo sapiens]	0.494015	3.86904
	reelin [Homo sapiens]	0.522835	3.84275
	aldehyde dehydrogenase family 3 member B1 isoform d [Homo sapiens]	-0.946922	3.82934
	rho-related GTP-binding protein RhoB precursor [Bos taurus]	0.486572	3.80423
	transferrin receptor (p90, CD71), isoform CRA_b [Homo sapiens]	0.434409	3.78715
	long-chain-fatty-acid--CoA ligase 5 isoform a [Homo sapiens]	0.43329	3.76946
	MHC class I antigen [Homo sapiens]	0.515211	3.76844
	UDP-glucuronosyltransferase (EC 2.4.1.17) [Homo sapiens]	0.647089	3.76271
	MMAA protein [Homo sapiens]	1.04485	3.76166
	thioredoxin reductase 1, cytoplasmic isoform 5 [Homo sapiens]	0.405517	3.75267
	alpha-fibrinogen precursor [Homo sapiens]	0.478566	3.73394
	keratin 23 [Homo sapiens]	0.605521	3.73367
	sodium-driven chloride bicarbonate exchanger isoform X4 [Homo sapiens]	1.00805	3.73334
	CGI-71 protein [Homo sapiens]	0.992023	3.73276
	unnamed protein product [Homo sapiens]	0.478133	3.72421
	ADP-ribosylation factor-binding protein GGA1 isoform 6 [Homo sapiens]	-1.02687	3.72348
	MHC class I antigen, partial [Homo sapiens]	0.494711	3.71263
	MHC class I antigen [Homo sapiens]	0.494711	3.71263
	calmin isoform X1 [Homo sapiens]	-0.860121	3.70393
	Protein phosphatase 1, regulatory (inhibitor) subunit 13 like [Homo sapiens]	1.0703	3.70325
	gamma-aminobutyric acid receptor-associated protein-like 2 [Macaca mulatta]	0.621799	3.68173
	COMM domain-containing protein 5 [Homo sapiens]	1.04759	3.67594
	transmembrane 4 superfamily member 6 variant, partial [Homo sapiens]	0.579097	3.66552
	trans-3-hydroxy-L-proline dehydratase isoform a [Homo sapiens]	-0.970616	3.66535
	myosin heavy chain IIb [Homo sapiens]	0.717671	3.65227
	DHRS1 protein [Homo sapiens]	0.502017	3.65075
	solute carrier family 17 (anion/sugar transporter), member 5, isoform CRA_a [Homo sapiens]	0.654946	3.65074
	solute carrier family 4 sodium bicarbonate cotransporter member 7 [Homo sapiens]	0.659631	3.65074
	FERM, ARHGEF and pleckstrin domain-containing protein 2 isoform X1 [Homo sapiens]	1.04017	3.63275
	collagen alpha-5(IV) chain isoform X1 [Homo sapiens]	-0.950782	3.6274
	trinucleotide repeat-containing gene 6B protein isoform 1 [Homo sapiens]	1.15088	3.62144
	hCG30195, isoform CRA_b [Homo sapiens]	-1.05552	3.6072
	midkine (neurite growth-promoting factor 2) [Homo sapiens]	1.12959	3.56727
	protein cordon-bleu isoform X1 [Homo sapiens]	-1.00877	3.55457
	phospholipase D3 [Homo sapiens]	0.463594	3.52963
	mutant CLN3, partial [Homo sapiens]	0.598681	3.5063
	ubiquitin-like modifier-activating enzyme 7 [Homo sapiens]	-1.16115	3.49703
	FLJ00386 protein [Homo sapiens]	0.590396	3.47447
	MHC class I antigen [Homo sapiens]	0.666705	3.44657
	transmembrane protein BRI [Homo sapiens]	0.470851	3.43949
	ATP synthase subunit alpha, mitochondrial isoform c [Homo sapiens]	-1.11351	3.4357
	glypican-3 isoform 3 precursor [Homo sapiens]	0.411283	3.43257
	monocarboxylate transporter 4 [Homo sapiens]	0.366423	3.41447
	protein S100-A16 [Homo sapiens]	0.601082	3.40546
	ADP-ribose glycohydrolase MACROD1 [Homo sapiens]	-0.573489	3.39913
	STAGA complex 65 subunit gamma isoform a [Homo sapiens]	0.960042	3.36762
	MHC class I antigen [Homo sapiens]	0.63809	3.35933
	rcNSEP1, partial [Homo sapiens]	-0.896196	3.2895
	paraoxonase 2, isoform CRA_a [Homo sapiens]	0.630428	3.27475
	putative protein product of HYST1046 [Homo sapiens]	-0.575118	3.26742
	ARHGAP5, partial [Homo sapiens]	0.627571	3.26459
	Niemann-Pick C1 protein [Homo sapiens]	0.469527	3.26173
	G alpha q, partial [Homo sapiens]	-0.917215	3.24183
	sorbin and SH3 domain-containing protein 2 isoform X2 [Homo sapiens]	-0.59176	3.23053
	unnamed protein product [Homo sapiens]	0.691258	3.22017
	Prostaglandin reductase 1 [Homo sapiens]	0.491502	3.2148
	unnamed protein product [Homo sapiens]	0.852419	3.20511
	VARS [Homo sapiens]	-0.546682	3.19975
	cell surface hyaluronidase isoform a [Homo sapiens]	0.434569	3.1726
	plasminogen [Homo sapiens]	0.696531	3.15597
	unnamed protein product [Homo sapiens]	-0.818156	3.12434
	serine/threonine-protein kinase MAK isoform 3 [Homo sapiens]	0.7751	3.12434
	Carbohydrate (chondroitin 4) sulfotransferase 13 [Homo sapiens]	-0.60206	3.1182
	gamma-fibrinogen chain fragment, partial [Homo sapiens]	0.604658	3.11174
	membralin isoform X1 [Homo sapiens]	1.0636	3.11091
	cystine/glutamate transporter [Homo sapiens]	0.582972	3.11089
	NADH dehydrogenase subunit 5 [Homo sapiens]	0.988157	3.10571
	pleckstrin homology domain-containing family B member 2 isoform X3 [Homo sapiens]	0.704665	3.06158
	DNA-directed RNA polymerase II subunit RPB4 [Rattus norvegicus]	-0.554396	3.05302
	microtubule-associated protein tau isoform X3 [Homo sapiens]	-0.669586	3.04022
	CDGSH iron-sulfur domain-containing protein 3, mitochondrial precursor [Homo sapiens]	-0.69897	3.03155
	type 3 inositol 1,4,5-trisphosphate receptor [Homo sapiens]	0.38739	3.01871
	leukocyte specific transcript 1, isoform CRA_e [Homo sapiens]	-1.03621	3.01688
	bcl-2 ARE RNA binding protein [Homo sapiens]	1.14653	3.01276
	unnamed protein product [Homo sapiens]	0.341632	3.00221
	oxysterol binding protein-like 9, isoform CRA_b [Homo sapiens]	-0.850781	2.97894
	phorbolin I protein [Homo sapiens]	0.987711	2.97662
	KIAA0391 [Homo sapiens]	0.546419	2.96561
	cytochrome c oxidase assembly protein COX14 [Homo sapiens]	0.576572	2.95488
	probable phospholipid-transporting ATPase IF [Homo sapiens]	0.756027	2.95179
	activin receptor type-1B isoform c precursor [Homo sapiens]	0.920489	2.92177
	nuclear receptor coactivator 4 isoform 1 [Homo sapiens]	0.581381	2.9168
	solute carrier family 26 member 6 isoform 1 [Homo sapiens]	-0.9914	2.90474
	ras-related protein R-Ras [Homo sapiens]	0.631444	2.89901
	filamin-binding LIM protein-1 [Homo sapiens]	0.571592	2.87429
	disintegrin and metalloproteinase domain-containing protein 10 isoform 1 preproprotein [Homo sapiens]	0.520745	2.84561
	cofilin-2 [Sus scrofa]	0.423901	2.82735
	sodium-dependent multivitamin transporter [Homo sapiens]	0.559068	2.82467
	galectin-3 isoform 3 [Homo sapiens]	0.34986	2.80771
	histone H2A.2 [Homo sapiens]	-0.405607	2.78652
	V-type proton ATPase 116 kDa subunit a isoform 1 isoform b [Homo sapiens]	0.361917	2.75374
	reticulocalbin-1 precursor [Homo sapiens]	-0.424812	2.74754
	transferrin receptor protein 2 isoform 1 [Homo sapiens]	-1.00877	2.73031
	aspartylglucosaminidase beta subunit {N-terminal} [human, Peptide Partial, 26 aa] [Homo sapiens]	0.91503	2.72293
	leucine-, glutamate- and lysine-rich protein 1 isoform X1 [Homo sapiens]	0.598572	2.71976
	prolyl 3-hydroxylase 3 precursor [Homo sapiens]	0.687261	2.71173
	tRNA (cytosine(72)-C(5))-methyltransferase NSUN6 isoform X1 [Homo sapiens]	0.678063	2.70486
	unnamed protein product [Homo sapiens]	0.690993	2.70019
	lysozyme precursor (EC 3.2.1.17) [Homo sapiens]	0.422426	2.69804
	major vault protein, isoform CRA_f [Homo sapiens]	0.552547	2.68976
	ARP5 actin-related protein 5 homolog (yeast), isoform CRA_b [Homo sapiens]	-0.638272	2.68767
	Cold shock domain protein A [Homo sapiens]	-0.432974	2.66233
	paternally-expressed gene 3 protein isoform 4 [Homo sapiens]	-0.446117	2.66208
	Tax1 (human T-cell leukemia virus type I) binding protein 1, isoform CRA_b [Homo sapiens]	0.509337	2.64583
	GMP reductase 2 isoform 4 [Homo sapiens]	0.349083	2.63594
	taperin [Homo sapiens]	0.986996	2.62457
	hypothetical protein, similar to (AF091072.1) predicted protein, partial [Homo sapiens]	-0.521434	2.60438
	unnamed protein product [Homo sapiens]	0.424228	2.60052
	ubiquitous mitochondrial creatine kinase precursor variant, partial [Homo sapiens]	0.554368	2.60025
	unnamed protein product [Homo sapiens]	0.349278	2.58708
	squalene monooxygenase [Homo sapiens]	0.497206	2.58239
	motile sperm domain-containing protein 1 isoform 1 [Homo sapiens]	0.885474	2.56817
	hCG2021224 [Homo sapiens]	0.582518	2.56461
	tubulin beta-2B chain [Rattus norvegicus]	0.535927	2.56343
	Coiled-coil domain containing 37 [Homo sapiens]	0.530968	2.54725
	sugar transporter [Homo sapiens]	0.610021	2.53992
	disabled homolog 2, mitogen-responsive phosphoprotein (Drosophila), isoform CRA_b [Homo sapiens]	0.791129	2.5371
	cytoplasmic antiproteinase 2 [Homo sapiens]	0.529302	2.52995
	hCG1990481 [Homo sapiens]	0.867703	2.52773
	benzodiazapine receptor (peripheral) [Homo sapiens]	0.684845	2.51909
	prolyl 4-hydroxylase subunit alpha-1 isoform 1 precursor [Homo sapiens]	0.340444	2.5039
	unnamed protein product [Homo sapiens]	0.669503	2.48333
	hCG1792475 [Homo sapiens]	0.498173	2.47599
	muscleblind-like protein 3 isoform X1 [Homo sapiens]	-0.501689	2.47559
	5'-nucleotidase, ecto (CD73) [Homo sapiens]	0.545802	2.4709
	flavin containing monooxygenase 5 variant, partial [Homo sapiens]	-0.428291	2.46576
	grap2 cyclin D interacting protein GCIP [Homo sapiens]	0.935558	2.4562
	peptide-N(4)-(N-acetyl-beta-glucosaminyl)asparagine amidase isoform 1 [Homo sapiens]	-0.675718	2.43659
	mitochondrial coenzyme A transporter SLC25A42 isoform X1 [Homo sapiens]	0.868115	2.4319
	heterogeneous nuclear ribonucleoprotein U-like protein 2 [Homo sapiens]	-0.377786	2.42982
	40-kDa keratin protein, partial [Homo sapiens]	0.347915	2.42914
	CD7 antigen [Homo sapiens]	0.592399	2.42828
	calcineurin B homologous protein 1 [Pongo abelii]	0.426349	2.41994
	phenylalanine hydroxylase [Homo sapiens]	-0.380907	2.41237
	transmembrane protein 59 isoform 1 precursor [Homo sapiens]	0.479431	2.40706
	unknown [Homo sapiens]	0.559068	2.40698
	TMEM106B protein, partial [Homo sapiens]	0.527114	2.39909
	hypothetical protein, partial [Homo sapiens]	0.986458	2.39437
	KICSTOR complex protein SZT2 isoform X1 [Homo sapiens]	0.874714	2.38985
	protein mono-ADP-ribosyltransferase PARP4 isoform X1 [Homo sapiens]	0.499137	2.3851
	methylosome subunit pICln isoform a [Homo sapiens]	0.51375	2.37607
	RecName: Full=Drebrin; AltName: Full=Developmentally-regulated brain protein [Homo sapiens]	0.392169	2.36848
	phosphatidylethanolamine-binding protein 1 [Homo sapiens]	-0.403403	2.3633
	Dual specificity phosphatase 6 [Homo sapiens]	-0.723538	2.3512
	calcium binding and coiled-coil domain 2, isoform CRA_b [Homo sapiens]	0.507856	2.33443
	stearoyl-CoA desaturase [Homo sapiens]	0.536685	2.33274
	cyclin T2b [Homo sapiens]	0.52621	2.32659
	chromosome 18 open reading frame 8, isoform CRA_a [Homo sapiens]	0.54133	2.31776
	interleukin-13 receptor subunit alpha-1 isoform X1 [Homo sapiens]	0.651956	2.31637
	WD repeats and SOF1 domain containing, isoform CRA_c [Homo sapiens]	-0.924453	2.31543
	Coiled-coil domain containing 96 [Homo sapiens]	0.729974	2.27956
	PDLIM5 protein [Homo sapiens]	0.37767	2.27688
	endothelial nitric oxide synthase [Homo sapiens]	0.298416	2.27133
	haptoglobin-related protein [Homo sapiens]	0.556544	2.2635
	unnamed protein product [Homo sapiens]	-0.424812	2.25699
	calcineurin subunit B type 1 [Homo sapiens]	0.870872	2.25231
	S100 calcium binding protein A10 (annexin II ligand, calpactin I, light polypeptide (p11)), isoform CRA_b, partial [Homo sapiens]	0.514149	2.23534
	ATPase inhibitory factor 1, isoform CRA_c [Homo sapiens]	-0.841638	2.22479
	nucleolar and coiled-body phosphoprotein 1 isoform X1 [Homo sapiens]	0.853698	2.20597
	SAA2-SAA4 protein precursor [Homo sapiens]	0.63053	2.20103
	RAB11B protein [Homo sapiens]	0.511081	2.18606
	unnamed protein product [Homo sapiens]	0.565848	2.17864
	protein sprouty homolog 4 isoform 1 [Homo sapiens]	0.489818	2.1713
	inter-alpha (globulin) inhibitor H2, isoform CRA_a [Homo sapiens]	0.328583	2.16377
	T-box transcription factor TBX3 isoform 2 [Homo sapiens]	-0.754487	2.15554
	ubiquitin specific protease 16 isoform a variant, partial [Homo sapiens]	0.982994	2.15532
	RecName: Full=Dystonin; AltName: Full=230 kDa bullous pemphigoid antigen; AltName: Full=230/240 kDa bullous pemphigoid antigen; AltName: Full=Bullous pemphigoid antigen 1; Short=BPA; Short=Bullous pemphigoid antigen; AltName: Full=Dystonia musculorum protein	0.320146	2.14771
	Karyopherin alpha 2 (RAG cohort 1, importin alpha 1) [Homo sapiens]	0.361917	2.12492
	unnamed protein product [Homo sapiens]	0.518119	2.12052
	leukemia virus receptor 1 [Homo sapiens]	0.504878	2.11416
	RecName: Full=Estradiol 17-beta-dehydrogenase 11; AltName: Full=17-beta-hydroxysteroid dehydrogenase 11; Short=17-beta-HSD 11; Short=17bHSD11; Short=17betaHSD11; AltName: Full=17-beta-hydroxysteroid dehydrogenase XI; Short=17-beta-HSD XI; Short=17betaHSDXI;	0.305781	2.11362
	Rab27a [Homo sapiens]	0.593286	2.10147
	protein S100-A13 [Homo sapiens]	0.372728	2.10125
	ITGAV protein [Homo sapiens]	0.374932	2.09403
	unnamed protein product [Homo sapiens]	0.545925	2.09104
	transmembrane protein 9 isoform c precursor [Homo sapiens]	0.515609	2.08955
	Sec23 homolog A (S. cerevisiae) [Homo sapiens]	0.486147	2.08363
	VAMP5 [Homo sapiens]	0.273927	2.07645
	RecName: Full=Transforming growth factor beta-1 proprotein; Contains: RecName: Full=Latency-associated peptide; Short=LAP; Contains: RecName: Full=Transforming growth factor beta-1; Short=TGF-beta-1; Flags: Precursor [Homo sapiens]	0.724849	2.075
	torsin-1B isoform 1 precursor [Homo sapiens]	0.801061	2.05979
	unnamed protein product [Homo sapiens]	0.481729	2.05941
	coiled-coil-helix-coiled-coil-helix domain-containing protein 5 isoform X1 [Homo sapiens]	0.510947	2.0576
	unknown, partial [Homo sapiens]	0.932829	2.04334
	unnamed protein product [Homo sapiens]	0.306425	2.03613
	immunoglobulin variable region, partial [Homo sapiens]	0.890924	2.03089
	flap endonuclease 1 [Homo sapiens]	-0.37059	2.00728
	retinoid-inducible serine carboxypeptidase precursor [Homo sapiens]	0.659155	1.99725
	NUDT16 protein [Homo sapiens]	-0.821023	1.96456
	zinc finger protein 687 isoform X1 [Homo sapiens]	-0.69037	1.96456
	VEGFR3 short form [Homo sapiens]	0.351216	1.96456
	unnamed protein product [Homo sapiens]	0.451018	1.96456
	EF-hand domain family, member B, isoform CRA_a [Homo sapiens]	0.651472	1.96456
	hypothetical protein [Homo sapiens]	0.306425	1.96329
	ketohexokinase isoform X8 [Homo sapiens]	-0.367543	1.9555
	Lactate dehydrogenase A-like 6B [Homo sapiens]	-0.378824	1.9539
	vacuole membrane protein 1 isoform 2 [Homo sapiens]	0.441066	1.95143
	core histone macro-H2A.2 [Homo sapiens]	-0.349692	1.94946
	unnamed protein product [Homo sapiens]	0.308991	1.94748
	unnamed protein product [Homo sapiens]	0.510545	1.94577
	NCK-associated protein 1, isoform CRA_f, partial [Homo sapiens]	-0.761954	1.93953
	costars family protein ABRACL [Homo sapiens]	0.448088	1.92634
	C5orf32 protein [Homo sapiens]	0.489677	1.91499
	microtubule-associated protein 1B [Homo sapiens]	0.367169	1.90767
	bromodomain-containing protein 9 isoform 4 [Homo sapiens]	0.623869	1.90663
	ribonuclease H2 [Homo sapiens]	-0.336299	1.90296
	nuclear receptor coactivator 5 isoform 3 [Homo sapiens]	0.745543	1.89837
	MHC class I antigen, partial [Homo sapiens]	0.485721	1.89314
	adenylyl cyclase-associated protein 2 isoform 1 [Homo sapiens]	0.344981	1.8844
	unnamed protein product [Homo sapiens]	0.275081	1.87883
	alpha (1,3) fucosyltransferase [Homo sapiens]	0.474216	1.87721
	delta(24)-sterol reductase precursor [Homo sapiens]	0.275542	1.87135
	coiled-coil domain-containing protein 86 [Homo sapiens]	-0.37366	1.87
	apoptosis-associated speck-like protein containing a CARD isoform a [Homo sapiens]	-0.460924	1.86895
	calcium and integrin-binding protein 1 isoform X1 [Homo sapiens]	0.387212	1.86765
	inhibitor of nuclear factor kappa-B kinase-interacting protein isoform 2 [Homo sapiens]	0.26811	1.84338
	unnamed protein product [Homo sapiens]	0.347525	1.83665
	thymosin beta-10 [Mus musculus]	0.293363	1.83328
	apoptosis inducing protein [Homo sapiens]	0.431364	1.83036
	E3 ubiquitin-protein ligase Itchy homolog isoform 1 [Homo sapiens]	0.369216	1.82505
	methylmalonate-semialdehyde dehydrogenase [acylating], mitochondrial isoform 1 precursor [Homo sapiens]	-0.358526	1.81995
	sorbin and SH3 domain-containing protein 1 isoform X2 [Homo sapiens]	-0.457175	1.81605
	ras-related protein Rab-7a [Mus musculus]	0.297979	1.81489
	serine/threonine-protein kinase MRCK beta isoform X1 [Homo sapiens]	0.358316	1.81398
	angiomotin isoform 1 [Homo sapiens]	0.333447	1.8112
	histone H1x [Homo sapiens]	-0.375718	1.80618
	thrombospondin 1 precursor variant, partial [Homo sapiens]	0.444201	1.80618
	glutaredoxin 2 isoform 1 [Homo sapiens]	-0.44855	1.80618
	Glycosyltransferase 8 domain containing 3 [Homo sapiens]	0.443576	1.80519
	protein-tyrosine kinase [Homo sapiens]	0.271377	1.80347
	glucose transporter [Homo sapiens]	0.522314	1.80286
	hydroxymethylglutaryl-CoA lyase, partial [Homo sapiens]	-0.355561	1.79569
	tubulin alpha-4A chain [Rattus norvegicus]	0.347915	1.79485
	mitochondrial import receptor subunit TOM34 [Pan troglodytes]	0.295347	1.79292
	lysosome-associated membrane glycoprotein 1 precursor [Homo sapiens]	0.295127	1.78828
	hCG1640728, isoform CRA_b [Homo sapiens]	0.426186	1.75701
	BCL2-antagonist/killer 1 isoform 2 [Homo sapiens]	-0.359519	1.75129
	GIPC PDZ domain containing family, member 2 [Homo sapiens]	-0.661544	1.7468
	glutathione S-transferase theta 1 [Homo sapiens]	-0.36251	1.74173
	glypican-3 splice variant A [Homo sapiens]	0.496238	1.74137
	putative chloride channel protein 7 [Homo sapiens]	0.353147	1.73898
	anoctamin-10 isoform 7 [Homo sapiens]	0.538574	1.73576
	KIAA1161 [Homo sapiens]	0.352954	1.73491
	transmembrane 4 L6 family member 1 isoform X1 [Homo sapiens]	0.422426	1.73248
	reticulon-4 isoform D [Homo sapiens]	0.281942	1.72906
	Farnesyl-diphosphate farnesyltransferase 1 [Homo sapiens]	0.342817	1.72361
	Calpain 2, large [catalytic] subunit precursor variant, partial [Homo sapiens]	0.287802	1.71577
	CLN3 protein [Homo sapiens]	0.491502	1.71022
	histone H2A type 2-A [Homo sapiens]	-0.348722	1.7089
	Zinc metallopeptidase (STE24 homolog, S. cerevisiae) [Homo sapiens]	0.256477	1.70861
	KIAA0157 [Homo sapiens]	-0.364516	1.7034
	unnamed protein product [Homo sapiens]	0.86611	1.70189
